# Supplementary material for: Variation in traditional knowledge of culturally important macromycete species among three indigenous communities of Oaxaca, Mexico
Source: J Ethnobiol Ethnomed. 2024 Mar 22;20:38. doi: 10.1186/s13002-024-00679-8 (PMC10958891; doi:10.1186/s13002-024-00679-8)
Supplement: Supplementary file 2 — Additional file 2. Macromycete species collected for identification. The file includes species list, voucher numbers, sampling localities, and vegetation types. [file 13002_2024_679_MOESM2_ESM.xlsx]

## Sheet: Hoja1
Species	Voucher numbers	Sampling localities	Vegetation types
Amanita jacksonii	A.L.G 118 (LADEFUVE-BUAP)	Santo Domingo Chontecomatlán	Pine-oak
Amanita laurae	A. L. G. 88 (LADEFUVE-BUAP)	Santo Domingo Chontecomatlán	Oak-pine
Boletus sp.	A. L. G. 105 (LADEFUVE-BUAP)	Santo Domingo Chontecomatlán	Oak
Cantharellus cibarius	A..L. G. 115 (LADEFUVE-BUAP)	Santa Lucía Teotepec	Pine-oak
Favolus tenuiculus	A.L.G. 98 (LADEFUVE-BUAP)	Santa Lucía Teotepec	Meadow
Ganoderma sp.	A.L G. 133 (LADEFUVE-BUAP)	Santa Lucía Teotepec	Meadow
Laccaria laccata	A.L.G 96 (LADEFUVE-BUAP)	Santa Lucía Teotepec	Oak and coffe
Lactarius indigo	A. L. G. 102 (LADEFUVE-BUAP)	Santa Lucía Teotepec	Oak
Pleurotus djamor	A. L. G. 103 (LADEFUVE-BUAP)	Santo Domingo Chontecomatlán	Oak
Pseudofistulina radicata	A. L. G. 97 (LADEFUVE-BUAP)	Santa Lucía Teotepec	Oak and meadow
Psilocybe sp.	A. L. G. 100 (LADEFUVE-BUAP)	Santa Lucía Teotepec	Oak and meadow
Pycnoporus sanguineus	A.L. G. 132 (LADEFUVE-BUAP)	San Antonio Otate	Tropical rainforest
Ramaria flava	A.L.G .122 (LADEFUVE-BUAP)	Santo Domingo Chontecomatlán	Oak
Ramaria sp.	A.L.G .123 (LADEFUVE-BUAP)	Santo Domingo Chontecomatlán	Pine-oak
Rubroboletus dupainii	A. L. G. 90 (LADEFUVE-BUAP)	Santa Lucía Teotepec	Oak and corn crop
Russula crustosa	A. L. G. 114 (LADEFUVE-BUAP)	Santa Lucía Teotepec	Pine
Russula mexicana	A. L. G. 91 (LADEFUVE-BUAP)	Santa Lucía Teotepec	Pine-oak
Russula sp.	A.L. G 106 (LADEFUVE-BUAP)	Santa Lucía Teotepec	Oak-pine
Schyzophyllum radiatum	A. L. G. 130 (LADEFUVE-BUAP)	San Antonio Otate	Tropical rainforest
Xerocomus sp.	A.L.G. 117 (LADEFUVE-BUAP)	Santa Lucía Teotepec	Oak-pine
