# Supplementary material for: Variation in traditional knowledge of culturally important macromycete species among three indigenous communities of Oaxaca, Mexico
Source: J Ethnobiol Ethnomed. 2024 Mar 22;20:38. doi: 10.1186/s13002-024-00679-8 (PMC10958891; doi:10.1186/s13002-024-00679-8)
Supplement: Supplementary file 3 — Additional file 3. Sociocultural information and known species. The data include the age, level of schooling, gender, spoken language (Spanish, indigenous), and the number of known species per interviewee. [file 13002_2024_679_MOESM3_ESM.xlsx]

## Sheet: Chatinos
Interviewees	Age	Level of schooling	Gender	Speaks Spanish	Speaks Chatino	Number of known species
1	82	no studies	female	yes	yes	4
2	79	no studies	female	No	yes	6
3	78	elementary school	female	No	yes	5
4	76	no studies	male	No	yes	8
5	72	elementary school	male	yes	yes	9
6	67	no studies	female	No	yes	9
7	65	no studies	male	No	yes	5
8	65	no studies	male	No	yes	7
9	64	elementary school	male	yes	yes	9
10	64	no studies	male	No	yes	7
11	60	no studies	male	yes	yes	4
12	60	no studies	female	No	yes	10
13	59	no studies	male	No	yes	15
14	58	elementary school	male	yes	yes	14
15	57	no studies	female	No	yes	9
16	57	no studies	male	No	yes	10
17	55	no studies	male	No	yes	10
18	55	no studies	female	No	yes	12
19	54	no studies	male	No	yes	7
20	54	elementary school	male	yes	yes	15
21	54	no studies	female	yes	yes	2
22	52	middle school	female	yes	yes	8
23	52	no studies	female	yes	yes	15
24	47	elementary school	female	yes	yes	10
25	47	elementary school	male	No	yes	8
26	45	elementary school	female	yes	yes	7
27	44	no studies	female	No	yes	10
28	43	no studies	female	No	yes	13
29	42	no studies	female	No	yes	7
30	42	no studies	female	No	yes	4
31	36	elementary school	male	No	yes	6
32	35	high school	female	yes	yes	7
33	34	elementary school	female	yes	yes	10
34	30	high school	female	yes	yes	4
35	23	high school	female	yes	yes	5
36	23	high school	female	yes	yes	5
37	23	middle school	male	yes	yes	6
38	23	high school	male	yes	yes	9
39	20	middle school	female	yes	yes	5
40	18	high school	female	yes	yes	3
41	18	high school	female	yes	yes	3
42	16	high school	female	yes	yes	3
43	16	elementary school	male	No	yes	7
44	16	middle school	female	yes	yes	2
45	16	elementary school	female	yes	yes	1
46	15	preschool	female	yes	yes	4
47	15	middle school	male	yes	yes	1
48	13	middle school	male	yes	yes	3
49	13	middle school	male	yes	No	1
50	13	elementary school	male	yes	yes	2
51	13	middle school	male	yes	yes	4
52	12	middle school	male	yes	No	2
53	12	elementary school	female	yes	yes	0
54	12	elementary school	female	yes	yes	0
55	12	elementary school	male	yes	No	6
56	11	elementary school	male	yes	yes	5
57	10	elementary school	male	yes	No	3
58	10	elementary school	female	yes	yes	1
59	10	elementary school	male	yes	No	4
60	10	elementary school	male	yes	No	1
61	10	elementary school	male	yes	yes	3
62	7	elementary school	male	yes	yes	3

## Sheet: Chontales
Interviewees	Age	Level of schooling	Gender	Speaks Spanish	Speaks Chontal	Number of known species
1	73	elementary school	male	yes	yes	5
2	60	no studies	female	yes	yes	8
3	60	elementary school	female	yes	yes	9
4	59	University degree	male	yes	yes	6
5	56	no studies	female	yes	yes	8
6	53	middle school	male	yes	No	2
7	51	elementary school	female	yes	yes	12
8	33	middle school	female	yes	No	5
9	33	elementary school	female	yes	No	5
10	32	elementary school	male	yes	yes	8
11	30	high school	male	yes	yes	8
12	16	middle school	male	yes	No	11
13	11	elementary school	female	yes	yes	5
14	7	elementary school	male	yes	No	4

## Sheet: Chinantecos
Interviewees	Age	Level of schooling	Gender	Speaks Spanish	Speaks Chinanteco	Number of known species
1	21	elementary school	male	Yes	Yes	3
2	54	no studies	male	Yes	Yes	1
3	73	elementary school	male	Yes	Yes	4
4	91	elementary school	male	Yes	Yes	3
5	19	middle school	female	Yes	Yes	1
6	46	no studies	female	Yes	Yes	2
7	28	middle school	female	Yes	Yes	2
8	59	no studies	female	Yes	Yes	2
						Speaks Chi+H33nanteco
